# Supplementary material for: In Situ Growth of Stable (DPPM)2Cu4I4@TPU Flexible Scintillator Films
Source: Sensors (Basel). 2026 Jul 3;26(13):4220. doi: 10.3390/s26134220 (PMC13363807; doi:10.3390/s26134220)
Supplement: Supplementary file 1 [file sensors-26-04220-s001.zip]

Archive with 1 entries (1 files):
- sensors-4332573-supplementary.pdf
